# Supplementary material for: Missense variants in the conserved transmembrane M2 protein domain of KCNJ13 associated with retinovascular changes in humans and zebrafish
Source: Exp Eye Res. 2019 Dec;189:107852. doi: 10.1016/j.exer.2019.107852 (PMC6899441; doi:10.1016/j.exer.2019.107852)
Supplement: Multimedia component 1 [file mmc1.xml]

<?xml version="1.0" encoding="UTF-8" standalone="no"?><data:data><datasets><author>m.moosajee@ucl.ac.uk</author><type>0</type><dataset><value>1</value><reason>Data will be made available on request</reason><comments/></dataset></datasets></data:data>
